# Supplementary material for: Habitat Use and Activity Patterns of Mammals and Birds in Relation to Temperature and Vegetation Cover in the Alpine Ecosystem of Southwestern China with Camera-Trapping Monitoring
Source: Animals (Basel). 2021 Nov 25;11(12):3377. doi: 10.3390/ani11123377 (PMC8698180; doi:10.3390/ani11123377)
Supplement: Supplementary file 1 [file animals-11-03377-s001.zip]

Archive with 1 entries (1 files):
- animals-1370671-supplementary.pdf
